# Supplementary material for: Genetic Dissection of a Precocious Phenotype in Male Tiger Pufferfish (Takifugu rubripes) using Genotyping by Random Amplicon Sequencing, Direct (GRAS-Di)
Source: Mar Biotechnol (NY). 2021 Feb 18;23(2):177–88. doi: 10.1007/s10126-020-10013-4 (PMC8032607; doi:10.1007/s10126-020-10013-4)
Supplement: Supplementary file 2 — Supplementary file2 (XLSX 11 KB) [file 10126_2020_10013_MOESM2_ESM.xlsx]

## Sheet: Yoshikawaetal_ESM2
Online resource 2 Summary of the genetic linkage map of the tiger pufferfish
Title: Genetic Dissection of a Precocious Phenotype in Male Tiger Pufferfish (Takifugu rubripes) using Genotyping by Random Amplicon Sequencing, Direct (GRAS-Di)
Journal: Marine Biotechnology
Authors: Sota Yoshikawa, Masaomi Hamasaki, Kazushi Kadomura, Toshiyuki Yamada, Hisashi Chuda, Kiyoshi Kikuchi, Sho Hosoya*
*Corresponding Author Affiliation: Fisheries Laboratory, Graduate School of Agricultural and Life Sciences, University of Tokyo, Shizuoka, Japan
*Corresponding Author e-mail: ahosoya@mail.ecc.u-tokyo.ac.jp
Chromosomes	The number of SNPs	Total length (cM)	Average intervals (cM)	Maximum intervals (cM)
Chr_1	117	167.38	1.44	13.8
Chr_2	45	92.33	2.1	15.7
Chr_3	120	80.72	0.68	6.19
Chr_4	50	94.7	1.93	7.86
Chr_5	83	93.75	1.14	10.45
Chr_6	56	59.71	1.09	5.37
Chr_7	88	126.69	1.46	11.5
Chr_8	75	101.01	1.37	12.65
Chr_9	67	73.45	1.11	8.45
Chr_10	15	55.91	3.99	23.12
Chr_11	28	63.72	2.36	6.1
Chr_12	38	63.53	1.72	8.48
Chr_13	76	106.59	1.42	8.51
Chr_14	127	74.26	0.59	3.06
Chr_15	89	87.6	1	9.37
Chr_16	24	53.21	2.31	10.48
Chr_17	85	108.48	1.29	9.39
Chr_18	14	46.31	3.56	8.39
Chr_19	36	114.19	3.26	25.29
Chr_20	65	89.12	1.39	15.69
Chr_21	56	94.16	1.71	11.88
Chr_22	69	102.4	1.51	15.53
Total / Average	1423	1949.22	1.75	11.24
