# Supplementary material for: Genetic Dissection of a Precocious Phenotype in Male Tiger Pufferfish (Takifugu rubripes) using Genotyping by Random Amplicon Sequencing, Direct (GRAS-Di)
Source: Mar Biotechnol (NY). 2021 Feb 18;23(2):177–88. doi: 10.1007/s10126-020-10013-4 (PMC8032607; doi:10.1007/s10126-020-10013-4)
Supplement: Supplementary file 3 — Supplementary file3 (XLSX 27 KB) [file 10126_2020_10013_MOESM3_ESM.xlsx]

## Sheet: Yoshikawaetal_ESM3
Online resource 3 Summary of the all protain-coding genes located in the 95% credible interval on Chr_14 and Chr_21
Title: Genetic Dissection of a Precocious Phenotype in Male Tiger Pufferfish (Takifugu rubripes) using Genotyping by Random Amplicon Sequencing, Direct (GRAS-Di)
Journal: Marine Biotechnology
Authors: Sota Yoshikawa, Masaomi Hamasaki, Kazushi Kadomura, Toshiyuki Yamada, Hisashi Chuda, Kiyoshi Kikuchi, Sho Hosoya*
*Corresponding Author Affiliation: Fisheries Laboratory, Graduate School of Agricultural and Life Sciences, University of Tokyo, Shizuoka, Japan
*Corresponding Author e-mail: ahosoya@mail.ecc.u-tokyo.ac.jp
Choromosmes	Gene symbol	Gene name
Chr_14	ccdc88b	coiled-coil domain containing 88b
Chr_14	rom1b	retinal outer segment membrane protein 1b
Chr_14	RF01684
Chr_14	SCYL1	SCY1-like, kinase-like 1
Chr_14	ints5	integrator complex subunit 5
Chr_14	ganab	glucosidase, alpha; neutral ab
Chr_14	si:ch211-114c17.1
Chr_14	ubxn1	UBX Domain Protein 1
Chr_14	ehd1a	EH-domain containing 1a
Chr_14	map1lc3cl	microtubule-associated protein 1 light chain 3 gamma, like
Chr_14	si:ch211-168f7.5
Chr_14	ttc9c	tetratricopeptide repeat domain 9c
Chr_14	dpf2l	D4, zinc and double PHD fingers family 2, like
Chr_14	zdhhc24	zinc finger DHHC-type containing 24
Chr_14	pola2	polymerase (DNA directed), alpha 2
Chr_14	si:dkey-34l15.1
Chr_14	si:ch1073-303k11.2
Chr_14	SLC16A2	solute carrier family 16 member 2
Chr_14	f8	coagulation factor VIII, procoagulant component
Chr_14	pmt	phosphoethanolamine methyltransferase
Chr_14	mid2	midline 2
Chr_14	tsc22d3	TSC22 domain family, member 3
Chr_14	pcdh11	protocadherin 11
Chr_14	klhl4	kelch-like family member 4
Chr_14	eef1g	eukaryotic translation elongation factor 1 gamma
Chr_14	polr2gl	RNA polymerase II subunit g
Chr_14	si:ch211-175m2.5
Chr_14	si:ch73-380n15.2
Chr_14	chrnb3b	cholinergic receptor nicotinic beta 3 subunit b
Chr_14	CHRNA6	cholinergic receptor, nicotinic, alpha 6
Chr_14	chrnb2l	cholinergic receptor, nicotinic, beta 5b
Chr_14	ankrd13d	ankyrin repeat domain 13 family, member d
Chr_14	kdm2ab	lysine (K)-specific demethylase 2Ab
Chr_14	stx3	syntaxin 3A
Chr_14	ran	RAN, member RAS oncogene family
Chr_14	NDUFS8	NADH:ubiquinone oxidoreductase core subunit S8a
Chr_14	tbc1d10c	TBC1 domain family, member 10C
Chr_14	rad9a	RAD9 checkpoint clamp component A
Chr_14	p2rx3a	purinergic receptor P2X, ligand-gated ion channel, 3a
Chr_14	ssrp1a	structure specific recognition protein 1a
Chr_14	clcf1	cardiotrophin-like cytokine factor 1
Chr_14	slc43a1a	solute carrier family 43 member 1a
Chr_14	med19a	mediator complex subunit 19a
Chr_14	si:dkey-6i22.5
Chr_14	tmx2a	thioredoxin-related transmembrane protein 2a
Chr_14	zdhhc5b	zinc finger DHHC-type palmitoyltransferase 5b
Chr_14	clp1	cleavage factor polyribonucleotide kinase subunit 1
Chr_14	rtn4rl2b	reticulon 4 receptor-like 2b
Chr_14	smtnl1	smoothelin-like 1
Chr_14	CTNND1	catenin (cadherin-associated protein), delta 1
Chr_14	cryba1l2	crystallin, beta a1, like 2
Chr_14	crybb1l1	crystallin, beta b1, like 1
Chr_14	cabp2b	calcium binding protein 2b
Chr_14	mif	macrophage migration inhibitory factor
Chr_14	PPP2R2C (1 of many)	protein phosphatase 2, regulatory subunit b, gamma a
Chr_14	wfs1b	wolfram syndrome 1b (wolframin)
Chr_14	jakmip1	janus kinase and microtubule interacting protein 1
Chr_14	KCNIP1	Kv channel interacting protein 1 a
Chr_14	hrh2a	histamine receptor H2a
Chr_14	DOCK2	dedicator of cytokinesis 2
Chr_14	TRPC7	transient receptor potential cation channel, subfamily c, member 7a
Chr_14	DIAPH1	diaphanous related formin 1
Chr_14	pcdh1g32	protocadherin 1 gamma 32
Chr_14	pcdh2ab1	protocadherin 2 alpha b 1
Chr_14	pcdh2aa15 (1 of many)	protocadherin 2 alpha a 15
Chr_14	si:ch73-379j16.2 (1 of many)
Chr_14	pcdhb	protocadherin b
Chr_14	si:ch73-233f7.1
Chr_14	RF00006
Chr_14	fgf18a	fibroblast growth factor 18a
Chr_14	fbxw11a	F-box and WD repeat domain containing 11a
Chr_14	etf1a	eukaryotic translation termination factor 1a
Chr_14	spock1	SPARC (osteonectin), cwcv and kazal like domains proteoglycan 1
Chr_14	bicc2	bicaudal c homolog 2
Chr_14	CHRNA9 (1 of many)	cholinergic receptor, nicotinic, alpha 9a
Chr_14	ube2ka	ubiquitin-conjugating enzyme E2Ka (UBC1 homolog, yeast)
Chr_14	klb	klotho beta
Chr_14	tlr1	toll-like receptor 1
Chr_14	ints10	integrator complex subunit 10
Chr_14	slc25a51b	solute carrier family 25 member 51b
Chr_14	grhpra	glyoxylate reductase/hydroxypyruvate reductase a
Chr_14	tomm5	translocase of outer mitochondrial membrane 5 homolog
Chr_14	si:ch211-203d1.3
Chr_14	mrpl18	mitochondrial ribosomal protein L18
Chr_14	tcirg1b	T cell immune regulator 1, ATPase H+ transporting V0 subunit a3b
Chr_14	prpf19	pre-mRNA processing factor 19
Chr_14	si:dkey-74k8.3
Chr_14	rnf20	ring finger protein 20, e3 ubiquitin protein ligase
Chr_14	aldob	aldolase b, fructose-bisphosphate
Chr_14	tmco6	transmembrane and coiled-coil domains 6
Chr_14	arsia	arylsulfatase family, member Ia
Chr_14	cdx1a	caudal type homeobox 1a
Chr_14	pdgfrb	platelet-derived growth factor receptor, beta polypeptide
Chr_14	csf1ra	colony stimulating factor 1 receptor, a
Chr_14	hmgxb3	HMG box domain containing 3
Chr_14	SLC35A4	solute carrier family 35 member a4
Chr_14	si:dkey-201i24.3
Chr_14	cd74a	CD74 molecule, major histocompatibility complex, class II invariant chain a
Chr_14	ndst1a	N-deacetylase/N-sulfotransferase (heparan glucosaminyl) 1a
Chr_14	rbm22	RNA binding motif protein 22
Chr_14	myoz3a	myozenin 3a
Chr_14	arl3l2	ADP ribosylation factor like GTPase 3, like 2
Chr_14	rgs14a	regulator of G protein signaling 14a
Chr_14	a2d1AR	adrenergic, alpha-2d-, receptor a
Chr_14	si:ch211-199b20.3
Chr_14	cnot6b	CCR4-NOT transcription complex, subunit 6b
Chr_14	ADAMTS2	ADAM metallopeptidase with thrombospondin type 1 motif, 2
Chr_14	gfpt2	glutamine-fructose-6-phosphate transaminase 2
Chr_14	mapk9	mitogen-activated protein kinase 9
Chr_14	RASGEF1C	RasGEF Domain Family Member 1c
Chr_14	tmem126a	transmembrane protein 126a
Chr_14	clk4a	CDC-like kinase 4a
Chr_14	rack1	receptor for activated C kinase 1
Chr_14	nme5	NME/NM23 family member 5
Chr_14	hnrnpaba	heterogeneous nuclear ribonucleoprotein A/Ba
Chr_14	phykpl	5-phosphohydroxy-L-lysine phospho-lyase
Chr_14	FAM53C (1 of many)	family with sequence similarity 53 member c
Chr_14	spon2a	spondin 2a, extracellular matrix protein
Chr_14	kdm3b	lysine (K)-specific demethylase 3B
Chr_14	reep2	receptor accessory protein 2
Chr_14	egr1	early growth response 1
Chr_14	adra1bb	adrenoceptor alpha 1Bb
Chr_14	FABP6 (1 of many)	atty acid binding protein 6, ileal (gastrotropin)
Chr_14	ccnjl	cyclin J-like
Chr_14	c1qtnf2	C1q and TNF related 2
Chr_14	slu7	SLU7 homolog, splicing factor
Chr_14	nsd1a	nuclear receptor binding SET domain protein 1a
Chr_14	si:ch1073-44g3.1
Chr_14	atp5po	ATP synthase peripheral stalk subunit OSCP
Chr_14	sfxn1	sideroflexin 1
Chr_14	atp7a	ATPase copper transporting alpha
Chr_14	fbxl3l	F-box and leucine-rich repeat protein 3, like
Chr_14	atp10b	ATPase phospholipid transporting 10b
Chr_14	gabrb2	gamma-aminobutyric acid type a receptor subunit beta2a
Chr_14	gabra6a	gamma-aminobutyric acid type a receptor subunit alpha6a
Chr_14	nudcd2	NudC domain containing 2
Chr_14	sept8b	septin 8b
Chr_14	gdf9	growth differentiation factor 9
Chr_14	uqcrq	ubiquinol-cytochrome c reductase, complex III subunit VII
Chr_14	hspa4b	heat shock protein 4b
Chr_14	gnpda1	glucosamine-6-phosphate deaminase 1
Chr_14	ndfip1	Nedd4 family interacting protein 1
Chr_14	fgf1a	fibroblast growth factor 1a
Chr_14	nr3c1	nuclear receptor subfamily 3, group C, member 1
Chr_14	kctd16a	potassium channel tetramerization domain containing 16a
Chr_14	fgf16	fibroblast growth factor 16
Chr_14	zdhhc15b	zinc finger DHHC-type palmitoyltransferase 15b
Chr_14	uprt	uracil phosphoribosyltransferase (FUR1) homolog
Chr_14	abcb7	ATP-binding cassette, sub-family B (MDR/TAP), member 7
Chr_14	nexmifb	neurite extension and migration factor b
Chr_14	rlim	ring finger protein, LIM domain interacting
Chr_14	glod5	glyoxalase domain containing 5
Chr_14	si:ch211-153b23.3
Chr_14	prps1a	phosphoribosyl pyrophosphate synthetase 1a
Chr_14	zgc:66447
Chr_14	znf711	zinc finger protein 711
Chr_14	kctd12b	potassium channel tetramerisation domain containing 12b
Chr_14	rhogc	ras homolog gene family, member Gc
Chr_14	OGT	O-linked N-acetylglucosamine (GlcNAc) transferase, tandem duplicate 1
Chr_14	nsdhl	NAD(P) dependent steroid dehydrogenase-like
Chr_14	cetn2	centrin, EF-hand protein, 2
Chr_14	fut11	fucosyltransferase 11 (alpha (1,3) fucosyltransferase)
Chr_14	plp1a	proteolipid protein 1a
Chr_14	rab9b	RAB9B, member RAS oncogene family
Chr_14	pcdh20	protocadherin 20
Chr_14	si:dkey-27i16.2
Chr_14	nlgn3a	neuroligin 3a
Chr_14	vma21	vacuolar ATPase assembly factor VMA21
Chr_14	mtnr1c	melatonin receptor 1c
Chr_14	neurl1b	neuralized E3 ubiquitin protein ligase 1b
Chr_14	dusp1	dual specificity phosphatase 1
Chr_14	ergic1	endoplasmic reticulum-golgi intermediate compartment 1
Chr_14	flt4	fms related receptor tyrosine kinase 4
Chr_14	trim105	tripartite motif containing 105
Chr_14	npy7r	neuropeptide Y receptor Y7
Chr_14	prelid1a	PRELI domain containing 1a
Chr_14	mxd3	MAX dimerization protein 3
Chr_14	fam193b	family with sequence similarity 193 member b
Chr_14	DDX41	DEAD (Asp-Glu-Ala-Asp) box polypeptide 41
Chr_14	atoh1b	atonal bHLH transcription factor 1b
Chr_14	unc5a	unc-5 netrin receptor a
Chr_14	pdlim7	PDZ and LIM domain 7
Chr_14	cltb	clathrin, light chain B
Chr_14	higd2a	HIG1 hypoxia inducible domain family, member 2a
Chr_14	ankhd1	ankyrin repeat and KH domain containing 1
Chr_14	hnrnph1	heterogeneous nuclear ribonucleoprotein h1
Chr_14	rufy1	RUN and FYVE domain containing 1
Chr_14	hbegfa	heparin-binding EGF-like growth factor a
Chr_14	rmnd5b	required for meiotic nuclear division 5 homolog b
Chr_14	n4bp3	NEDD4 binding protein 3
Chr_14	anxa6	annexin a6
Chr_14	tnip1	TNFAIP3 interacting protein 1
Chr_14	gpx3	glutathione peroxidase 3
Chr_14	dctn4	dynactin 4
Chr_14	tspan17	tetraspanin 17
Chr_14	MCHR2	melanin-concentrating hormone receptor 2
Chr_14	ctnna1	catenin (cadherin-associated protein), alpha 1
Chr_14	lrrtm2	leucine rich repeat transmembrane neuronal 2
Chr_14	sncb	synuclein, beta
Chr_14	rnf44	ring finger protein 44
Chr_14	faf2	Fas associated factor family member 2
Chr_14	pin4	protein (peptidylprolyl cis/trans isomerase) NIMA-interacting, 4 (parvulin)
Chr_14	nek12	NIMA-related kinase 12
Chr_14	DRD1 (1 of many)	dopamine receptor D1b
Chr_14	cpeb4a	cytoplasmic polyadenylation element binding protein 4a
Chr_14	stc2	stanniocalcin 2a
Chr_14	nkx2.5	NK2 homeobox 5
Chr_14	bnip1a	BCL2 interacting protein 1a
Chr_14	rpl26l1	Ribosomal protein L26 like
Chr_14	rpl26	Ribosomal protein L26
Chr_14	ppp2r2ca	protein phosphatase 2, regulatory subunit b, gamma a
Chr_14	GPR151	G protein-coupled receptor 151
Chr_14	adam19b	ADAM metallopeptidase domain 19b
Chr_14	thg1l	tRNA-histidine guanylyltransferase 1-like
Chr_14	lsm11	LSM11, U7 small nuclear RNA associated
Chr_14	clint1a	clathrin interactor 1a
Chr_14	EBF1 (1 of many)	EBF transcription factor 1a
Chr_14	IL-12 p40	IL-12：Interleukin-12
Chr_14	adrb2a	adrenoceptor beta 2, surface a
Chr_14	sh3tc2	SH3 domain and tetratricopeptide repeats 2
Chr_14	ablim3	actin binding LIM protein family, member 3
Chr_14	afap1l1a	actin filament associated protein 1-like 1a
Chr_14	gabrp	gamma-aminobutyric acid type A receptor subunit pi
Chr_14	foxi3b	forkhead box I3b
Chr_14	zgc:194246
Chr_14	wnt8	wingless-type MMTV integration site family, member 8a
Chr_14	tmsb2	thymosin beta 2
Chr_14	gria1a	glutamate receptor, ionotropic, AMPA 1a
Chr_14	lonrf1	LON peptidase N-terminal domain and ring finger 1
Chr_14	itk	IL2 inducible T cell kinase
Chr_14	cyfip2	cytoplasmic FMR1 interacting protein 2
Chr_14	hmmr	hyaluronan-mediated motility receptor (RHAMM)
Chr_21	TTC28	tetratricopeptide repeat domain 28
Chr_21	PITPNB (1 of many)	phosphatidylinositol transfer protein, beta
Chr_21	mn1b	meningioma 1b
Chr_21	zgc:153044
Chr_21	tcf7l1b	transcription factor 7 like 1b
Chr_21	ube2d4	ubiquitin-conjugating enzyme E2D 4 (putative)
Chr_21	dbnlb	drebrin-like b
Chr_21	arid5a	AT rich interactive domain 5a (MRF1-like)
Chr_21	gins4	GINS complex subunit 4 (Sld5 homolog)
Chr_21	polr3d	polymerase (RNA) III (DNA directed) polypeptide D
Chr_21	GPAT4	glycerol-3-phosphate acyltransferase 4
Chr_21	inpp5l	inositol polyphosphate-5-phosphatase L
Chr_21	nkx6-3	NK6 homeobox 3
Chr_21	kdm2ba	lysine (K)-specific demethylase 2Ba
Chr_21	orai1a	ORAI calcium release-activated calcium modulator 1a
Chr_21	aplnra	apelin receptor a
Chr_21	tbc1d10aa	TBC1 domain family, member 10Aa
Chr_21	sf3a1	splicing factor 3a, subunit 1
Chr_21	slc7a4	solute carrier family 7 member 4
Chr_21	dgcr6	DiGeorge syndrome critical region gene 6
Chr_21	RASAL1	RAS protein activator like 1a (GAP1 like)
Chr_21	DTX1	deltex 1, E3 ubiquitin ligase
Chr_21	unm_hu7912	un-named hu7912
Chr_21	syn1	synapsin I
Chr_21	vgll4l	vestigial like 4 like
Chr_21	slc20a1a	solute carrier family 20 member 1a
Chr_21	gapvd1	GTPase activating protein and VPS9 domains 1
Chr_21	mvb12bb	multivesicular body subunit 12Bb
Chr_21	lmx1bb	LIM homeobox transcription factor 1, beta b
Chr_21	zbtb34	zinc finger and BTB domain containing 34
Chr_21	angptl2b	angiopoietin-like 2b
Chr_21	hmcn2	hemicentin 2
Chr_21	ncs1a	neuronal calcium sensor 1a
Chr_21	zgc:154046
Chr_21	IER5L (1 of many)	immediate early response 5-like
Chr_21	ASB6	ankyrin repeat and SOCS box containing 6
Chr_21	si:dkeyp-14d3.1
Chr_21	slc15a4	solute carrier family 15 member 4
Chr_21	glt1d1	glycosyltransferase 1 domain containing 1
Chr_21	TMEM132D	transmembrane protein 132D
Chr_21	fzd10	frizzled class receptor 10
Chr_21	piwil1	piwi-like RNA-mediated gene silencing 1
Chr_21	rimbp2	RIMS binding protein 2
Chr_21	stx2b	syntaxin 2b
Chr_21	adgrd1	adhesion G protein-coupled receptor d1
Chr_21	ulk1a	unc-51 like autophagy activating kinase 1a
Chr_21	ep400	E1A binding protein p400
Chr_21	ncor2	nuclear receptor corepressor 2
Chr_21	rflna	refilin a
Chr_21	APBA1	amyloid beta (A4) precursor protein-binding, family a, member 1a
Chr_21	fam189a2	family with sequence similarity 189 member a2
Chr_21	tjp2b	tight junction protein 2b (zona occludens 2)
Chr_21	fxn	frataxin
Chr_21	hmgcra	3-hydroxy-3-methylglutaryl-CoA reductase a
Chr_21	gcnt4a	glucosaminyl (N-acetyl) transferase 4a
Chr_21	arrdc1a	arrestin domain containing 1a
Chr_21	nelfb	negative elongation factor complex member b
Chr_21	arid3c	AT rich interactive domain 3C (BRIGHT-like)
Chr_21	pias2	protein inhibitor of activated STAT, 2
Chr_21	mrpl41	mitochondrial ribosomal protein L41
Chr_21	dph7	diphthamide biosynthesis 7
Chr_21	sub1b	SUB1 regulator of transcription b
Chr_21	npr3	natriuretic peptide receptor 3
Chr_21	isl1	ISL LIM homeobox 1
Chr_21	chek2	checkpoint kinase 2
Chr_21	gstt2	glutathione S-transferase theta 2
Chr_21	BRD3 (1 of many)	bromodomain containing 3a
Chr_21	qsox2	quiescin Q6 sulfhydryl oxidase 2
Chr_21	barhl1a	BarH-like homeobox 1a
Chr_21	ddx31	DEAD (Asp-Glu-Ala-Asp) box polypeptide 31
Chr_21	ak8	adenylate kinase 8
Chr_21	tsc1a	TSC complex subunit 1a
Chr_21	dok2	docking protein 2
Chr_21	kazald3	Kazal-type serine peptidase inhibitor domain 3
Chr_21	ZMIZ2 (1 of many)	zinc finger, MIZ-type containing 2
Chr_21	ogdha	oxoglutarate dehydrogenase a
Chr_21	adam9	ADAM metallopeptidase domain 9
Chr_21	ercc6l	excision repair cross-complementation group 6-like
Chr_21	nudt18	nudix (nucleoside diphosphate linked moiety X)-type motif 18
Chr_21	si:ch211-87m7.2
Chr_21	spina	spindlin a
Chr_21	mak16	MAK16 homolog (S. cerevisiae)
Chr_21	srp19	signal recognition particle 19
Chr_21	tnksb	tankyrase, TRF1-interacting ankyrin-related ADP-ribose polymerase b
Chr_21	idua	alpha-L-iduronidase
Chr_21	vamp5	vesicle-associated membrane protein 5
Chr_21	vamp8	vesicle-associated membrane protein 8 (endobrevin)
Chr_21	ncaph	non-SMC condensin I complex, subunit h
Chr_21	tacr1	tachykinin receptor 1a
Chr_21	zgc:110329
Chr_21	si:ch211-48m9.1
Chr_21	ogfod2	2-oxoglutarate and iron-dependent oxygenase domain containing 2
Chr_21	zgc:113436
Chr_21	abcb9	ATP-binding cassette, sub-family B (MDR/TAP), member 9
Chr_21	zgc:114173
Chr_21	ppp3cca	protein phosphatase 3, catalytic subunit, gamma isozyme, a
Chr_21	adam28	ADAM metallopeptidase domain 28
Chr_21	tcima	transcriptional and immune response regulator a
Chr_21	zmat4a	zinc finger, matrin-type 4a
Chr_21	sfrp1a	secreted frizzled-related protein 1a
Chr_21	loxl2b	lysyl oxidase-like 2b
Chr_21	cyb561a3a	cytochrome b561 family, member A3a
Chr_21	hdr	hematopoietic death receptor
Chr_21	unc5db	unc-5 netrin receptor Db
Chr_21	RASGEF1B	RasGEF domain family, member 1Ba
Chr_21	bmp3	bone morphogenetic protein 3
Chr_21	cfap299	cilia and flagella associated protein 299
Chr_21	fgf5	fibroblast growth factor 5
Chr_21	prdm8b	PR domain containing 8b
Chr_21	antxr2a	ANTXR cell adhesion molecule 2a
Chr_21	paqr3a	progestin and adipoQ receptor family member IIIa
Chr_21	bmp2k	BMP2 inducible kinase
Chr_21	anxa3a	annexin A3a
Chr_21	mrpl1	mitochondrial ribosomal protein L16
Chr_21	cnot6l	CCR4-NOT transcription complex, subunit 6-like
Chr_21	cxcl13	chemokine (C-X-C motif) ligand 13
Chr_21	fam102aa	family with sequence similarity 102 member Aa
Chr_21	zdhhc12a	zinc finger DHHC-type palmitoyltransferase 12a
Chr_21	si:ch211-51h9.7
Chr_21	odf2b	outer dense fiber of sperm tails 2b
Chr_21	gle1	GLE1 RNA export mediator
Chr_21	ptgesl	prostaglandin E synthase 2-like
Chr_21	si:ch211-251j10.3
Chr_21	smarcb1a	SWI/SNF related, matrix associated, actin dependent regulator of chromatin, subfamily b, member 1a
Chr_21	GPR21	probable G-protein coupled receptor 21 i
